# Supplementary material for: PRL stimulates mitotic errors by suppressing kinetochore-localized activation of AMPK during mitosis
Source: Cell Struct Funct. 2022 Nov 5;47(2):75–87. doi: 10.1247/csf.22034 (PMC10511051; doi:10.1247/csf.22034)
Supplement: Supplementary file 6 — Supplementary Table 1 [file csf_47_22034_6.zip]

Archive with 1 entries (1 files):
- Supplementary_Table_1.docx
